# Supplementary material for: Infection Process and Genome Assembly Provide Insights into the Pathogenic Mechanism of Destructive Mycoparasite Calcarisporium cordycipiticola with Host Specificity
Source: J Fungi (Basel). 2021 Oct 28;7(11):918. doi: 10.3390/jof7110918 (PMC8620734; doi:10.3390/jof7110918)
Supplement: Supplementary file 1 [file jof-07-00918-s001.zip]

Archive with 2 entries (2 files):
- Supplemental Information 1.pdf
- Supplemental Information 2.xlsb
